# Supplementary material for: Essential Oils from Origanum vulgare subsp. virens (Hoffmanns. & Link) Ietsw. Grown in Portugal: Chemical Diversity and Relevance of Chemical Descriptors
Source: Plants (Basel). 2023 Jan 31;12(3):621. doi: 10.3390/plants12030621 (PMC9919071; doi:10.3390/plants12030621)
Supplement: Supplementary file 1 [file plants-12-00621-s001.zip]

Archive with 1 entries (1 files):
- plants-2141300-supplementary.pdf
